# Supplementary material for: Genome-Wide Association Mapping of Hulless Barely Phenotypes in Drought Environment
Source: Front Plant Sci. 2022 Jun 23;13:924892. doi: 10.3389/fpls.2022.924892 (PMC9260272; doi:10.3389/fpls.2022.924892)
Supplement: Supplementary file 1 [file Data_Sheet_1.xlsx]

## Sheet: supplementarytable1
Material seq	Drought resistant coefficient
33	0.718301
78	0.64445
82	0.637309
69	0.635695
75	0.629054
55	0.625939
61	0.624095
80	0.61844
70	0.617804
196	0.617804
51	0.612389
79	0.610051
37	0.609391
242	0.608625
63	0.605712
62	0.602842
68	0.597961
60	0.594942
54	0.591145
188	0.586981
66	0.585695
58	0.58531
84	0.582643
42	0.575011
262	0.573937
73	0.57317
83	0.571997
35	0.568686
76	0.568369
88	0.564971
93	0.564154
44	0.562681
176	0.562499
85	0.559612
245	0.558251
46	0.557468
266	0.553487
74	0.545904
168	0.544114
205	0.541596
148	0.536636
40	0.536229
77	0.534485
87	0.533226
177	0.530858
89	0.530655
228	0.525361
45	0.525303
9	0.524981
178	0.524948
255	0.52387
86	0.523468
261	0.522422
22	0.521422
241	0.517182
64	0.516518
116	0.516497
43	0.516333
244	0.514835
56	0.513382
67	0.512756
10	0.510469
230	0.509688
231	0.509685
26	0.509347
190	0.507906
4	0.507759
49	0.506126
34	0.50456
248	0.503409
102	0.503141
268	0.502474
71	0.501542
12	0.500834
41	0.49992
143	0.498252
39	0.498145
29	0.49733
189	0.496341
156	0.496337
157	0.493695
171	0.493485
236	0.49319
50	0.492501
239	0.492292
258	0.491636
251	0.490356
36	0.488564
92	0.487148
219	0.487078
72	0.48688
253	0.485911
31	0.485116
264	0.484968
160	0.484658
246	0.484582
81	0.483339
124	0.482771
90	0.482738
25	0.481649
233	0.481107
20	0.480188
8	0.478076
110	0.477837
216	0.477507
19	0.475461
232	0.475253
132	0.474715
222	0.474378
146	0.474176
225	0.472393
13	0.471699
155	0.471497
181	0.467958
91	0.466664
101	0.466641
240	0.466436
94	0.466422
252	0.465873
173	0.465202
15	0.464924
186	0.464448
254	0.464339
150	0.463913
158	0.463742
32	0.463552
16	0.462819
5	0.462749
163	0.462552
65	0.461224
215	0.461224
52	0.460579
154	0.458649
226	0.458216
182	0.457904
198	0.457582
21	0.457514
38	0.457146
263	0.456951
135	0.455257
153	0.454856
184	0.454569
235	0.454345
28	0.453475
159	0.453019
1	0.452683
260	0.450514
162	0.449926
149	0.448585
237	0.44778
256	0.44743
133	0.447054
11	0.446246
209	0.445505
141	0.445052
23	0.444973
152	0.44447
103	0.444071
17	0.442886
139	0.442808
27	0.441681
249	0.4411
53	0.439569
229	0.439437
118	0.439339
18	0.437493
265	0.437477
6	0.437071
129	0.435436
130	0.435314
224	0.43409
95	0.433939
112	0.43371
191	0.431269
179	0.430329
257	0.429999
57	0.429445
259	0.427937
147	0.427648
165	0.427561
166	0.427561
30	0.427434
161	0.42595
185	0.425421
206	0.423609
47	0.423589
187	0.423462
128	0.423308
180	0.422939
48	0.422031
174	0.42191
142	0.421884
144	0.420867
269	0.417836
247	0.417734
164	0.417453
138	0.416384
151	0.416312
145	0.416066
172	0.414776
212	0.414595
183	0.41431
136	0.412937
59	0.412926
114	0.412273
107	0.411642
243	0.411361
2	0.410119
175	0.409094
170	0.408817
111	0.407923
109	0.405991
169	0.404497
14	0.403714
238	0.403595
167	0.403222
119	0.40102
195	0.399704
96	0.398875
210	0.398615
97	0.398572
201	0.398312
126	0.397313
267	0.396249
7	0.395577
137	0.395229
115	0.395173
3	0.392235
100	0.391166
199	0.391088
131	0.390122
24	0.388962
125	0.387836
122	0.387787
202	0.386623
204	0.386623
117	0.386033
207	0.385944
213	0.381832
113	0.38138
140	0.380987
99	0.380333
221	0.379659
223	0.379216
123	0.375036
234	0.374553
127	0.372483
218	0.370909
120	0.367226
134	0.361198
106	0.357137
250	0.355146
217	0.349251
194	0.34855
211	0.348396
227	0.347789
203	0.343667
104	0.341539
220	0.338899
121	0.335978
197	0.333933
105	0.329815
208	0.327931
200	0.326102
192	0.324174
108	0.299861
214	0.294402
193	0.292585
98	0.289576

## Sheet: Supplementarytable2
Traits	Chr	POS	Pvalue	-LOG(P value)	GeneID	GeneSymbol
SFW	chr1H	9940325	3.55e-07	6.45	HORVU1Hr1G004800	At2g19230
SFW	chr4H	479143118	7.52e-06	5.12	HORVU4Hr1G057080	ASG2
ESN	chr1H	348460712	8.64e-06	5.06	HORVU1Hr1G047220	CYP84A1
ESN	chr1H	394011138	1.3e-07	6.89	HORVU1Hr1G053300	EXPB9
ESN	chr1H	394011139	1.3e-07	6.89	HORVU1Hr1G053300	EXPB9
ESN	chr1H	512690373	5.55e-07	6.26	HORVU1Hr1G075920	KIN14K
ESN	chr1H	519497540	1.87e-06	5.73	HORVU1Hr1G078230	At2g19230
ESN	chr3H	566527205	5.83e-06	5.23	HORVU3Hr1G075870	PSBW
ESN	chr5H	41919502	5.99e-06	5.22	HORVU5Hr1G013210	NET1D
ESN	chr5H	41919540	5.99e-06	5.22	HORVU5Hr1G013210	NET1D
ESN	chr6H	479876500	2.74e-06	5.56	HORVU6Hr1G069280	TTM2
ESN	chr6H	509253022	1.15e-06	5.94	HORVU6Hr1G073530	At5g37690
ESN	chr6H	509253036	1.04e-06	5.98	HORVU6Hr1G073530	At5g37690
ESN	chr6H	509253040	1.04e-06	5.98	HORVU6Hr1G073530	At5g37690
ESN	chr6H	509253110	1.04e-06	5.98	HORVU6Hr1G073530	At5g37690
ESN	chr7H	102929728	4.54e-06	5.34	HORVU7Hr1G039330	EMB506
ESN	chr7H	102929775	3.99e-06	5.4	HORVU7Hr1G039330	EMB506
ESN	chr7H	32320493	2.8e-07	6.55	HORVU7Hr1G022250	APY3
ESN	chr7H	32320710	2.19e-07	6.66	HORVU7Hr1G022250	APY3
ESN	chr7H	32320726	2.55e-07	6.59	HORVU7Hr1G022250	APY3
LDW	chr5H	653310975	9.33e-06	5.03	HORVU5Hr1G118590	AMT3-2
MSL	chr3H	37289781	6.85e-06	5.16	HORVU3Hr1G015780	ATL2
MSL	chr5H	250095923	4.23e-06	5.37	HORVU5Hr1G035690	CLPR2
PH	chr2H	659267686	2.52e-06	5.6	HORVU2Hr1G093720	At5g13770
PH	chr2H	659267921	2.52e-06	5.6	HORVU2Hr1G093720	At5g13770
PH	chr3H	198231356	8e-06	5.1	HORVU3Hr1G035590	BGLU10
PH	chr6H	515268960	6.27e-06	5.2	HORVU6Hr1G074690	At1g34300
PH	chr7H	10119080	2.93e-06	5.53	HORVU7Hr1G007840	AAMT1I
PH	chr7H	10119158	3.78e-06	5.42	HORVU7Hr1G007840	AAMT1I
PH	chr7H	10119390	3.64e-06	5.44	HORVU7Hr1G007840	AAMT1I
PH	chr7H	49186329	3.11e-06	5.51	HORVU7Hr1G027560	COL3
PH	chr7H	645451933	4.71e-06	5.33	HORVU7Hr1G117640	NIP1
RDW	chr7H	576241057	3.18e-06	5.5	HORVU7Hr1G094630	CYP93A1
RSDW	chr1H	15604996	2.18e-06	5.66	HORVU1Hr1G007640	NUDT9
RSDW	chr1H	64014764	5.59e-06	5.25	HORVU1Hr1G018060	Y14A
RSFW	chr2H	543869293	9.91e-06	5	HORVU2Hr1G075470	SAPK7
RWC	chr5H	98845551	8.85e-06	5.05	HORVU5Hr1G021050	FDM4
RWLR	chr2H	724744414	2e-06	5.7	HORVU2Hr1G112000	CSN5
SDW	chr5H	460937009	6.02e-06	5.22	HORVU5Hr1G059030	BLUS1
SN	chr2H	23304891	3.29e-06	5.48	HORVU2Hr1G011610	Os04g0252400
SN	chr2H	23304908	3.96e-06	5.4	HORVU2Hr1G011610	Os04g0252400
SN	chr2H	23304909	3.29e-06	5.48	HORVU2Hr1G011610	Os04g0252400
SN	chr2H	23304912	3.29e-06	5.48	HORVU2Hr1G011610	Os04g0252400
SN	chr2H	23304914	3.29e-06	5.48	HORVU2Hr1G011610	Os04g0252400
SN	chr2H	23304923	3.26e-06	5.49	HORVU2Hr1G011610	Os04g0252400
SN	chr2H	39562071	1.42e-08	7.85	HORVU2Hr1G017120	SDR1
SN	chr2H	47623192	3.13e-07	6.5	HORVU2Hr1G018570	PRX112
SN	chr2H	47623303	3.68e-07	6.43	HORVU2Hr1G018570	PRX112
SN	chr2H	48534579	9.08e-07	6.04	HORVU2Hr1G018830	RAP2-3
SN	chr2H	48534763	9.08e-07	6.04	HORVU2Hr1G018830	RAP2-3
SN	chr2H	48796138	6.65e-06	5.18	HORVU2Hr1G018920	ABCG11
SN	chr2H	54436239	4.01e-06	5.4	HORVU2Hr1G020250	OBGC1
SN	chr2H	54436346	3.29e-06	5.48	HORVU2Hr1G020250	OBGC1
SN	chr2H	57397060	7.58e-07	6.12	HORVU2Hr1G020690	NOP5-2
SN	chr6H	188050980	5.94e-06	5.23	HORVU6Hr1G037500	CYP63
SN	chr7H	149587366	7.32e-10	9.14	HORVU7Hr1G046190	JMJ705
SN	chr7H	621337028	2.74e-06	5.56	HORVU7Hr1G106960	OsI_24078
SPP	chr2H	714860582	7.38e-06	5.13	HORVU2Hr1G108690	SD17
TGW	chr2H	415729623	2.88e-07	6.54	HORVU2Hr1G061620	PP2A10
TGW	chr2H	560629233	2.02e-08	7.69	HORVU2Hr1G077540	RPN6
TGW	chr2H	562483394	2.33e-08	7.63	HORVU2Hr1G077710	HSP23.2
TGW	chr3H	482958549	5.55e-07	6.26	HORVU3Hr1G063280	GLYK
TGW	chr3H	486490677	9.75e-06	5.01	HORVU3Hr1G063660	UGT84A13
TGW	chr4H	15627304	1.52e-06	5.82	HORVU4Hr1G006740	At4g09580
TGW	chr4H	15627542	3.54e-06	5.45	HORVU4Hr1G006740	At4g09580
TGW	chr4H	15972486	5.38e-06	5.27	HORVU4Hr1G006780	PIP5K1
TGW	chr4H	15972695	5.38e-06	5.27	HORVU4Hr1G006780	PIP5K1
TGW	chr4H	618415424	1.99e-06	5.7	HORVU4Hr1G081180	AT1
TGW	chr5H	60057125	4.32e-06	5.36	HORVU5Hr1G016210	CYP89A2
WC	chr2H	170526325	1.57e-06	5.8	HORVU2Hr1G037380	At3g51250
